# Supplementary material for: Cabotegravir Exposure of Zebrafish (Danio rerio) Embryos Impacts on Neurodevelopment and Behavior
Source: Int J Mol Sci. 2023 Jan 19;24(3):1994. doi: 10.3390/ijms24031994 (PMC9916638; doi:10.3390/ijms24031994)
Supplement: Supplementary file 1 [file ijms-24-01994-s001.zip]

Archive with 1 entries (1 files):
- ijms-2145201-supplementary.pdf
